# Supplementary material for: Integrated Analysis Reveals Critical Ferroptosis Regulators and FTL Contribute to Cancer Progression in Hepatocellular Carcinoma
Source: Front Genet. 2022 May 16;13:897683. doi: 10.3389/fgene.2022.897683 (PMC9149379; doi:10.3389/fgene.2022.897683)
Supplement: Supplementary file 1 [file Table2.XLSX]

## Sheet: diff
gene	logFC	pValue	fdr
NNMT	-1.73849	1.1498e-17	5.21077e-17
G6PD	3.37219	6.02671e-25	1.06618e-23
DDIT4	1.07143	6.49238e-05	9.21919e-05
FADS2	1.05673	0.0111863	0.0132372
DUOX1	3.1175	5.88354e-20	3.48109e-19
NOS2	2.04905	5.20947e-13	1.49948e-12
SLC1A5	1.68844	0.00412299	0.0050378
FTH1	1.04235	8.92719e-17	3.49327e-16
RRM2	3.76429	3.17866e-26	1.12842e-24
MIOX	4.8513	1.25034e-11	2.99238e-11
MAFG	1.97741	7.4264e-23	6.32729e-22
YY1AP1	1.24439	1.04477e-23	1.17124e-22
NF2	1.34626	2.04366e-24	2.902e-23
HSF1	1.45639	3.17318e-25	6.14443e-24
MAPK3	1.37851	5.73089e-26	1.74383e-24
SLC2A14	1.95215	0.00358376	0.00441237
NOX5	2.0658	2.61673e-05	3.84388e-05
MYB	1.52406	7.28782e-08	1.27238e-07
SRXN1	2.04073	5.05613e-15	1.70945e-14
NRAS	1.04476	7.64046e-17	3.12965e-16
HELLS	3.19844	3.83929e-24	5.11105e-23
NQO1	5.31119	6.81872e-16	2.54805e-15
TP63	1.90806	0.00237048	0.00297007
NOX1	1.50512	9.69614e-15	3.12921e-14
TUBE1	-1.19662	8.3329e-21	5.37851e-20
SLC1A4	1.38818	6.02663e-15	2.00574e-14
CS	1.36123	1.45074e-22	1.18849e-21
PRKAA2	2.54324	2.29901e-10	4.89688e-10
DUSP1	-1.05261	6.88476e-14	2.03674e-13
ASNS	2.36028	2.42608e-09	4.82948e-09
PML	1.06196	9.28832e-18	4.30089e-17
TFRC	1.5787	1.93422e-16	7.35696e-16
CDKN2A	4.65432	1.87e-25	4.42567e-24
ACSL4	2.65524	3.57418e-12	8.95648e-12
NCF2	1.05489	0.0117892	0.0138735
AKR1C3	2.23793	1.18324e-23	1.26015e-22
IL6	-1.43476	3.11009e-05	4.47601e-05
HSPB1	2.24849	7.64893e-24	9.05123e-23
BAP1	1.06118	1.67524e-23	1.69917e-22
SLC2A6	1.75661	9.56692e-08	1.65671e-07
CAV1	1.04689	3.25018e-09	6.41009e-09
EGLN2	1.24673	1.96154e-20	1.19373e-19
STEAP3	-1.12636	2.10621e-19	1.0942e-18
ATF3	-1.1881	1.06808e-11	2.58525e-11
PTGS2	-1.70841	5.30649e-17	2.26056e-16
ZFP69B	1.59286	8.38869e-17	3.3713e-16
ALOX12	1.33635	1.04005e-12	2.76912e-12
HRAS	1.5854	7.5853e-25	1.15405e-23
SLC7A11	4.88543	1.65466e-19	8.81105e-19
RPL8	1.7354	4.54367e-21	3.226e-20
DNAJB6	1.16853	2.67946e-26	1.12842e-24
GLS2	-1.41924	1.24398e-15	4.5684e-15
AURKA	3.39456	4.05978e-28	2.88245e-26
EMC2	1.22063	4.52047e-24	5.66388e-23
HAMP	-3.21486	6.50719e-25	1.06618e-23
ALOX15	2.1346	8.16438e-06	1.23334e-05
MT1G	-1.93225	3.78444e-23	3.35869e-22
NOX4	3.4871	1.94152e-28	2.06772e-26
GPX2	1.32323	0.0100979	0.0121517
DDIT3	1.50655	3.17612e-17	1.38064e-16
SLC7A5	1.03248	0.0263492	0.0305021
AKR1C1	1.22145	0.000384398	0.00051173
SLC2A1	1.89771	3.92036e-05	5.60427e-05
ZNF419	1.17243	9.42743e-13	2.54183e-12
AKR1C2	1.62441	5.01125e-06	7.67911e-06
TXNRD1	2.05514	1.93464e-17	8.58497e-17
FANCD2	2.94977	2.64972e-25	5.6439e-24
ENPP2	1.12542	9.15986e-05	0.000128359
ZFP36	-1.52034	7.99658e-18	3.78505e-17
ALOX15B	3.67762	7.72369e-07	1.25584e-06
SQSTM1	1.73641	9.02019e-17	3.49327e-16
SRC	1.86244	2.15681e-10	4.64041e-10
DRD4	2.79255	1.0577e-14	3.26508e-14
CAPG	1.92002	1.94929e-11	4.4645e-11
STMN1	2.82907	1.89929e-27	1.01137e-25
TAZ	1.6795	7.51676e-29	1.60107e-26
MT3	4.88132	0.000988025	0.00127545
SLC38A1	1.75829	2.99873e-05	4.34509e-05
ALB	-1.27141	6.52587e-21	4.34378e-20
HSPA5	1.07142	1.03689e-19	5.81202e-19
AIFM2	1.43372	4.81735e-21	3.30999e-20
PLIN2	-1.02528	1.68011e-12	4.41807e-12
FTL	1.01283	7.27629e-07	1.19219e-06
ABCC1	1.75109	3.82189e-06	5.94206e-06
